# Supplementary material for: An NS1-F161L Substitution Determines Host-Driven Virulence Enhancement of H5N6 Avian Influenza Virus in Ducks
Source: Viruses. 2026 Apr 23;18(5):488. doi: 10.3390/v18050488 (PMC13211696; doi:10.3390/v18050488)
Supplement: Supplementary file 1 [file viruses-18-00488-s001.zip]

Archive with 1 entries (1 files):
- viruses-4268800-supplementary.pdf
